# Supplementary material for: The Introduction of Detergents in Thermal Proteome Profiling Requires Lowering the Applied Temperatures for Efficient Target Protein Identification
Source: Molecules. 2023 Jun 20;28(12):4859. doi: 10.3390/molecules28124859 (PMC10301966; doi:10.3390/molecules28124859)
Supplement: Supplementary file 1 [file molecules-28-04859-s001.zip]

Archive with 2 entries (2 files):
- Supplementary_Figure_S1-S3.pdf
- Supplementary_Table_S1-S3.xlsx
